# Supplementary material for: Polyphenolic Content and Antimicrobial Effects of Plant Extracts as Adjuncts for Craft Herbal Beer Stabilization
Source: Foods. 2024 Sep 3;13(17):2804. doi: 10.3390/foods13172804 (PMC11395130; doi:10.3390/foods13172804)
Supplement: Supplementary file 1 [file foods-13-02804-s001.zip]

Archive with 1 entries (1 files):
- foods-3168973-supplementary.pdf
